# Supplementary material for: Development of a New Enzyme-Linked Immunosorbent Assay (ELISA) for Measuring the Content of PACAP in Mammalian Tissue and Plasma
Source: Int J Mol Sci. 2023 Oct 12;24(20):15102. doi: 10.3390/ijms242015102 (PMC10606438; doi:10.3390/ijms242015102)
Supplement: Supplementary file 1 [file ijms-24-15102-s001.zip]

Archive with 1 entries (1 files):
- ijms-2632159-supplementary.xlsx
