# Supplementary material for: Development of a New Enzyme-Linked Immunosorbent Assay (ELISA) for Measuring the Content of PACAP in Mammalian Tissue and Plasma
Source: Int J Mol Sci. 2023 Oct 12;24(20):15102. doi: 10.3390/ijms242015102 (PMC10606438; doi:10.3390/ijms242015102)
Supplement: Supplementary file 1 [file ijms-24-15102-s001.zip › ijms-2632159-supplementary.xlsx]

## Sheet: Cross reactivity
	Synthetic PACAP 38 QC samples
Plate 1	OD		pmol/L		Plate 2	OD		pmol/L		Plate 3	OD		pmol/L		Plate 4	OD		pmol/L		Plate 5	OD		pmol/L
100	0.634	0.6853	119.983		100	0.6213	0.6032	105.972		100	0.675	0.6533	77.6578		100	0.675	0.6533	77.6578		100	0.7281	0.6895	70.1255
15	0.3316	0.3032	20.5775		15	0.3099	0.2956	16.4103		15	0.3529	0.339	12.4858		15	0.3529	0.339	12.4858		15	0.4142	0.3831	18.0949
0	0.2205	0.2004	0		0	0.216	0.2042	0		0	0.263	0.2839	0		0	0.263	0.2839	0		0	0.2709	0.2723	0
	OD		pmol/L			OD		pmol/L			OD		pmol/L			OD		pmol/L			OD		pmol/L
VIP	0.2307	0.2331	0		VIP	0.2417	0.2623	2.02763		VIP	0.2859	0.2732	0		VIP	0.2859	0.2732	0		VIP	0.2809	0.2738	0
PRP	0.2165	0.2284	0		PRP	0.2314	0.2236	0		PRP	0.2898	0.2888	1.67473		PRP	0.2898	0.2888	1.67473		PRP	0.2965	0.3108	3.24524
PHI-27	0.2338	0.2278	0		PHI-27	0.2289	0.2175	0		PHI-27	0.2912	0.2791	0.890911		PHI-27	0.2912	0.2791	0.890911		PHI-27	0.296	0.2928	1.82296
PHM-27	0.2299	0.2331	0		PHM-27	0.2311	0.2238	0		PHM-27	0.2827	0.2801	0.183574		PHM-27	0.2827	0.2801	0.183574		PHM-27	0.3121	0.2805	2.11478
Secretin	0.2379	0.2322	0		Secretin	0.2278	0.2373	0		Secretin	0.2762	0.2931	0.796548		Secretin	0.2762	0.2931	0.796548		Secretin	0.2795	0.2938	0.63444
Glucagon	0.2386	0.2419	0		Glucagon	0.2257	0.2197	0		Glucagon	0.2906	0.2501	0		Glucagon	0.2906	0.2501	0		Glucagon	0.2898	0.2654	0

## Sheet: Specificity
	PACAP 27
Plate 1	OD		pmol/L
100	0.7432	0.7346	110.718
50	0.4431	0.4399	44.0964
25	0.3335	0.345	23.323
	PACAP 27
Plate 2	OD		pmol/L
100	1.1766	1.176	116.609
50	0.6988	0.6832	45.5833
25	0.4826	0.4668	17.8794
	PACAP 27
Plate 3	OD		pmol/L
100	1.2	1.2001	123.641
50	0.7418	0.7341	51.6018
25	0.4962	0.49	18.7708
	PACAP 27
Plate 4	OD		pmol/L
100	0.9017	0.8783	119.716
50	0.5428	0.5595	50.1782
25	0.3754	0.3858	18.401
Plate 5	OD		pmol/L
100	1.0366	1.063	133.023
50	0.5888	0.6311	53.2064
25	0.3987	0.4128	21.0546
	PACAP 27
Plate 6	OD		pmol/L
100	1.046	0.9988	125.87
50	0.6545	0.6271	51.4336
25	0.4351	0.4144	18.5454
	PACAP 27
Plate 7	OD		pmol/L
100	0.969	0.9537	135.346
50	0.57	0.5781	56.3185
25	0.3933	0.3924	23.2047
	PACAP 27
Plate 8	OD		pmol/L
100	0.9613	1.1183	106.314
50	0.6521	0.6618	49.9602
25	0.4317	0.4519	21.4561
	PACAP 27
Plate 9	OD		pmol/L
100	1.1078	1.1497	117.957
50	0.67	0.684	49.7268
25	0.4562	0.432	18.6905
	PACAP 27
Plate 10	OD		pmol/L
100	1.1164	1.1159	131.79
50	0.6133	0.6478	49.5995
25	0.4252	0.4256	19.5115
	PACAP 27
Plate 11	OD		pmol/L
100	1.1507	1.1659	138.776
50	0.6684	0.6497	51.4515
25	0.4483	0.4362	18.3431
	PACAP 27
Plate 12	OD		pmol/L
100	1.1055	1.1218	123.203
50	0.6324	0.6697	48.314
25	0.449	0.4194	17.3502
	PACAP 27
Plate 13	OD		pmol/L
100	1.0559	1.1676	114.833
50	0.6589	0.6607	45.3588
25	0.44	0.4594	18.3252
	PACAP 27
Plate 14	OD		pmol/L
100	0.8804	0.8819	100.111
50	0.5365	0.5633	43.4484
25	0.3979	0.3769	18.2987
	PACAP 27
Plate 15	OD		pmol/L
100	0.8782	0.8672	97.4412
50	0.446	0.5234	31.8135
25	0.3777	0.3919	16.5583

## Sheet: Precision mouse samples
Intra-assay		n=3 plates				Intra-assay		n=3 plates				Intra-assay		n=3 plates
	PACAP 38 concentration (pmol/g)						PACAP 38 concentration (pmol/g)						PACAP 38 concentration (pmol/g)
Analyte: WT1	Cortex	Cerebellum	Brainstem	Hypothalamus		Analyte: WT2	Cortex	Cerebellum	Brainstem	Hypothalamus		Analyte: WT3	Cortex	Cerebellum	Brainstem	Hypothalamus
Readout 1	0.795	1.645	12.94	19.845		Readout 1	1.33	0.49	13.125	23.785		Readout 1	0.725	2.18	13.51	19.56
Readout 2	0.848563	1.88	17.04	23.195		Readout 2	1.165	0.635	15.49	30.345		Readout 2	0.81	2.55	13.97	20.15
Readout 3	0.760612	1.93	16.095	21.965		Readout 3	1.215	0.6	15.81	28.98		Readout 3	0.72	2.4	14.085	19.32
Mean [pmol/g]	0.8014	1.818	15.36	21.67		Mean [pmol/g]	1.237	0.575	14.81	27.7		Mean [pmol/g]	0.7517	2.377	13.86	19.68
SD	0.04432	0.1522	2.147	1.695		SD	0.08461	0.07566	1.467	3.461		SD	0.05058	0.1861	0.3043	0.4271
CV [%]	5.5	8.4	14	7.8		CV [%]	6.8	13.1	9.9	12.5		CV [%]	6.7	7.8	2.2	2.2
Inter-assay		n=9 plates
	PACAP 38 concentration (pmol/g)
Analyte: WT4	Cortex	Cerebellum	Brainstem	Hypothalamus
Readout 1	0.83444	3.80679	13.6133	24.517
Readout 2	0.707519	3.7957	14.6023	25.3182
Readout 3	0.958423	4.94536	17.4764	27.1126
Readout 4	0.840997	3.94156	13.4453	27.9758
Readout 5	0.896641	4.08255	11.5526	21.4448
Readout 6	0.761138	4.5734	14.8972	28.4598
Readout 7	0.722615	4.65236	16.9521	28.9696
Readout 8	0.667103	4.28205	14.0205	26.9991
Readout 9	1.0451	4.20359	14.3276	29.7825
Mean [pmol/g]	0.826	4.254	14.54	26.73
SD	0.125	0.3999	1.798	2.596
CV [%]	15.1	9.4	12.4	9.7

## Sheet: Mouse KO1-3 samples
Representative readouts
	PACAP 38 concentration (pmol/g)
Analyte: KO1	Cortex		pmol/g	Cerrebellum		pmol/g	Brainstem		pmol/g	Hypothalamus		pmol/g
Readout 1	0.2664	0.2718	n/d	0.2751	0.2871	n/d	0.2665	0.2567	n/d	0.2538	0.2661	n/d
Readout 2	0.274	0.2758	n/d	0.2848	0.2988	n/d	0.2993	0.2917	n/d	0.2761	0.2817	n/d
Readout 3	0.3186	0.2908	n/d	0.2987	0.2918	n/d	0.3087	0.2927	n/d	0.2924	0.2941	n/d
	PACAP 38 concentration (pmol/g)
Analyte: KO2	Cortex		pmol/g	Cerrebellum		pmol/g	Brainstem		pmol/g	Hypothalamus		pmol/g
Readout 1	0.2567	0.2529	n/d	0.2627	0.2772	n/d	0.2744	0.2654	n/d	0.2636	0.2584	n/d
Readout 2	0.2735	0.2762	n/d	0.2725	0.2772	n/d	0.2672	0.2702	n/d	0.2763	0.2707	n/d
Readout 3	0.2978	0.2873	n/d	0.3005	0.2853	n/d	0.2858	0.2762	n/d	0.2898	0.2739	n/d
	PACAP 38 concentration (pmol/g)
Analyte: KO3	Cortex		pmol/g	Cerrebellum		pmol/g	Brainstem		pmol/g	Hypothalamus		pmol/g
Readout 1	0.2616	0.2602	n/d	0.2597	0.2566	n/d	0.2486	0.2495	n/d	0.255	0.2488	n/d
Readout 2	0.2921	0.2848	n/d	0.2654	0.2691	n/d	0.2579	0.262	n/d	0.2571	0.2512	n/d
Readout 3	0.2674	0.2645	n/d	0.2689	0.2709	n/d	0.265	0.2569	n/d	0.2616	0.2516	n/d

## Sheet: LOD and LOQ
Limit of detection (LOD)			n=10 plates
	number of readouts for Blank
	OD1	OD2	OD3	OD4	OD5	OD6	OD7	OD8	OD9	OD10
Mean	0.2693	0.2766	0.2628	0.3004	0.252025	0.2682	0.3155	0.3261	0.2987	0.2206
SD	0.01334	0.01128	0.008836	0.004189	0.008513	0.00808	0.0174	0.01843	0.006883	0.01385
LOD	0.30932	0.31044	0.289308	0.312967	0.277564	0.29244	0.3677	0.38139	0.319349	0.26215
LOD (pmol/L)	4.55797	3.63852	5.71248	1.65807	2.88	2.49155	4.59765	4.69776	0	3.76633		Mean LOD	3.40003
limit of quantificatin (LOQ)				n=3 plates
STD	theor. c [pmol/L]	Mean plate 1	Mean plate 2	Mean plate 3	Overall Mean [pmol/l]	SD	%CV
C1	400	392.3	341.2	391.3	375	29.22	7.8
C6	5.12	4.899	3.811	4.712	4.474	0.5817	13

## Sheet: Dilution linearity
	Dilution linearity of PACAP 38 in hypothalmus tissue extracts										Dilution linearity of PACAP 38 in spiked plasma samples
		PACAP 38 (pmol/L)											PACAP 38 (pmol/L)
		reference			_1:10	_1:20							reference				_1:2	_1:4	_1:8
	Plate ID	Dilution 1:5	Dilution 1:10	Dilution 1:20	dilution recovery [%]	dilution recovery [%]						Plate ID	spiked at 400pM	Dilution 1:2	Dilution 1:4	Dilution 1:8	dilution recovery [%]	dilution recovery [%]	dilution recovery [%]
WT1	Plate 1	19.5908	10.0987	4.94057	1.03097	1.00876					PL1	Plate 1	322.771	166.893	90.36	46.5434	1.03413	1.1198	1.1536
	Plate 2	24.0668	11.561	5.31924	0.960742	0.884081						Plate 2	426.243	226.065	125.414	66.5853	1.06073	1.17692	1.24971
	Plate 3	22.763	10.6683	5.13993	0.937339	0.90321						Plate 3	419.448	226.707	124.566	57.9583	1.08098	1.1879	1.10542
	Plate ID	Dilution 1:5	Dilution 1:10	Dilution 1:20	dilution recovery [%]	dilution recovery [%]						Plate ID	spiked at 400pM	Dilution 1:2	Dilution 1:4	Dilution 1:8	dilution recovery [%]	dilution recovery [%]	dilution recovery [%]
WT2	Plate 1	32.323	14.364	7.50055	0.888782	0.9282					PL2	Plate 1	354.748	172.85	91.3017	47.5102	0.974495	1.02948	1.07141
	Plate 2	30.5179	14.0282	7.09511	0.91934	0.92996						Plate 2	424.184	231.383	133.24	53.1819	1.09096	1.25644	1.003
	Plate 3	28.8484	14.702	5.53008	1.01925	0.766776						Plate 3	430.507	218.144	98.4314	52.5237	1.01343	0.914563	0.976034

## Sheet: Precision QC samples
Intra-assay		n=3 plates
	number of readouts [pmol/L]
Analyte	1	2	3	Mean [pmol/L]	CV [%]	SD
QC1	104.452	90.6578	106.463	100.6	8.6	8.6
QC2	13.5481	16.9481	17.3366	15.9	13.1	2.1
Inter-assay		n=9 plates
	number of readouts [pmol/L]
Analyte	1	2	3	4	5	6	7	8	9	Mean [pmol/L]	CV [%]	SD
QC1	120.569	123.238	134.563	99.3914	113.445	107.908	98.5605	96.6187	105.399	111.1	11.7	12.94
QC2	18.397	23.2611	19.1573	15.3384	18.4378	14.3438	17.1423	12.817	18.078	17.44	17.7	3.054

## Sheet: Recovery
	Spiked plasma PACAP 38 (400pmol/L)
Plate 1	OD		pmol/L	OD		pmol/L
PL1	1.5203	1.4603	336.039	1.3962	1.461	309.502	322.771
PL2	1.4656	1.5172	336.538	1.5648	1.5669	372.958	354.748
Plate 2	OD		pmol/L	OD		pmol/L
PL1	1.5402	1.6341	412.734	1.6819	1.6515	439.753	426.243
PL2	1.6839	1.6397	438.079	1.622	1.5378	410.288	424.184
Plate 3	OD		pmol/L	OD		pmol/L
PL1	1.6391	1.7041	441.429	1.5738	1.5097	397.467	419.448
PL2	1.6366	1.6716	435.45	1.7263	1.5238	425.563	430.507
	pmol/L
	Plate	Plate 2	Plate 3	Mean [pmol/L]	CV [%]	SD
PL1	322.771	426.243	419.448	389.487	14.9	57.88
PL2	354.748	424.184	430.507	403.146	10.4	42.03
